# Supplementary material for: CoRegNet: reconstruction and integrated analysis of co-regulatory networks
Source: Bioinformatics. 2015 May 14;31(18):3066–8. doi: 10.1093/bioinformatics/btv305 (PMC4565029; doi:10.1093/bioinformatics/btv305)
Supplement: Supplementary Data [file supp_btv305_CoRegNet_1_2_0_tar.gz]

Archive with 73 entries (56 files):
- CoRegNet/DESCRIPTION
- CoRegNet/NAMESPACE
- CoRegNet/R
- CoRegNet/R/classes.R
- CoRegNet/R/coRegnet.R
- CoRegNet/R/display.R
- CoRegNet/R/evidences.R
- CoRegNet/R/masterRegulators.R
- CoRegNet/R/netInference.R
- CoRegNet/README.md
- CoRegNet/build
- CoRegNet/build/vignette.rds
- CoRegNet/data
- CoRegNet/data/CHEA_sub.RData
- CoRegNet/data/CIT_BLCA_CNV.RData
- CoRegNet/data/CIT_BLCA_EXP.RData
- CoRegNet/data/CIT_BLCA_Subgroup.RData
- CoRegNet/data/ENCODE_sub.RData
- CoRegNet/data/HIPPIE_sub.RData
- CoRegNet/data/HumanTF.RData
- CoRegNet/data/HumanTF_entrezgene.RData
- CoRegNet/data/STRING_sub.RData
- CoRegNet/data/datalist
- CoRegNet/inst
- CoRegNet/inst/CITATION
- CoRegNet/inst/doc
- CoRegNet/inst/doc/CoRegNet.R
- CoRegNet/inst/doc/CoRegNet.Rmd
- CoRegNet/inst/doc/CoRegNet.html
- CoRegNet/inst/unitTests
- CoRegNet/inst/unitTests/test_coregnet.R
- CoRegNet/inst/www
- CoRegNet/inst/www/css
- CoRegNet/inst/www/css/style.css
- CoRegNet/inst/www/js
- CoRegNet/inst/www/js/cy.js
- CoRegNet/inst/www/js/cytoscape.min.js
- CoRegNet/inst/www/js/jquery-1.11.1.min.js
- CoRegNet/inst/www/js/jquery-slick
- CoRegNet/inst/www/js/jquery-slick/css
- CoRegNet/inst/www/js/jquery-slick/css/dcslick.css
- CoRegNet/inst/www/js/jquery-slick/index.html
- CoRegNet/inst/www/js/jquery-slick/js
- CoRegNet/inst/www/js/jquery-slick/js/jquery.slick.2.1.js
- CoRegNet/man
- CoRegNet/man/CoRegNet-class.Rd
- CoRegNet/man/HumanDataExamples.Rd
- CoRegNet/man/HumanTF.Rd
- CoRegNet/man/addEvidences.Rd
- CoRegNet/man/coRegnet-package.Rd
- CoRegNet/man/coregnet.Rd
- CoRegNet/man/coregulators.Rd
- CoRegNet/man/discretizeExpressionData.Rd
- CoRegNet/man/display.Rd
- CoRegNet/man/hLICORN.Rd
- CoRegNet/man/masterRegulator.Rd
- CoRegNet/man/refine.Rd
- CoRegNet/man/regulatorInfluence.Rd
- CoRegNet/man/regulators.Rd
- CoRegNet/man/summary.Rd
- CoRegNet/src
- CoRegNet/src/comblicorn.c
- CoRegNet/tests
- CoRegNet/tests/runTests.R
- CoRegNet/vignettes
- CoRegNet/vignettes/CoRegNet.Rmd
- CoRegNet/vignettes/fig
- CoRegNet/vignettes/fig/InfluenceHeatmap.png
- CoRegNet/vignettes/fig/PPARGLocalView.png
- CoRegNet/vignettes/fig/basal1.png
- CoRegNet/vignettes/fig/coregnetWithEvidence.png
- CoRegNet/vignettes/fig/luminal1.png
- CoRegNet/vignettes/fig/wholeApp.png
