# Supplementary material for: CoRegNet: reconstruction and integrated analysis of co-regulatory networks
Source: Bioinformatics. 2015 May 14;31(18):3066–8. doi: 10.1093/bioinformatics/btv305 (PMC4565029; doi:10.1093/bioinformatics/btv305)
Supplement: Supplementary Data [file supp_btv305_CoRegNet_1_2_0_tar.gz › CoRegNet/NAMESPACE]

useDynLib(CoRegNet)


export(discretizeExpressionData)
export(coregnet)
export(hLICORN)
export(masterRegulator)
export(display)
exportClasses("coregnet")
exportMethods("print","show","length","dim",
"summary","regulatorInfluence",
"addEvidences","coregulators","coerce",
"regulators","targets","activators","repressors",
"coregnetToList","coregnetToDataframe","addCooperativeEvidences"
,"refine")


import(methods)
import(shiny)
import(arules)


importFrom(parallel,mclapply)
importFrom(parallel,pvec)
importFrom(parallel,parLapply)

importFrom(igraph,V)
importFrom(igraph,E)
importFrom(igraph,graph.data.frame)
importFrom(igraph,graph.difference)
importFrom(igraph,graph.intersection)
importFrom(igraph,graph.union)
importFrom(igraph,simplify)
