# Supplementary material for: CoRegNet: reconstruction and integrated analysis of co-regulatory networks
Source: Bioinformatics. 2015 May 14;31(18):3066–8. doi: 10.1093/bioinformatics/btv305 (PMC4565029; doi:10.1093/bioinformatics/btv305)
Supplement: Supplementary Data [file supp_btv305_CoRegNet_1_2_0_tar.gz › CoRegNet/README.md]

CoRegNet
========
CoRegNet is an R/Bioconductor package for gene regulatory network inference and analysis.

It uses a a Shiny/Cytoscape.js interface for the analysis of networks.


Install

From R :
```
source("http://bioconductor.org/biocLite.R")
biocLite("CoRegNet")
```

Quick user guide
----------------

1. reconsruct a large-scale regulatory network from a gene expression matrix EXP
  
  ```
	  GRN = hLICORN(EXP)
  ```
  
2. Infer transcription factor activity
  
  ```
  	influence = regulatorInfluence(GRN,EXP)
  ```
  
3. Retrieve inferred co-coregulators
  
  ```
  	coregs= coregulators(GRN,EXP)
  ```
  
4. Analyze the network of cooperative regulators using an interactive display
 ```
  display(GRN,EXP,influence)
```
