# Supplementary material for: CoRegNet: reconstruction and integrated analysis of co-regulatory networks
Source: Bioinformatics. 2015 May 14;31(18):3066–8. doi: 10.1093/bioinformatics/btv305 (PMC4565029; doi:10.1093/bioinformatics/btv305)
Supplement: Supplementary Data [file supp_btv305_CoRegNet_1_2_0_tar.gz › CoRegNet/data/datalist]

CHEA_sub
CIT_BLCA_CNV
CIT_BLCA_EXP
CIT_BLCA_Subgroup
ENCODE_sub
HIPPIE_sub
HumanTF
HumanTF_entrezgene
STRING_sub
