# Supplementary material for: CoRegNet: reconstruction and integrated analysis of co-regulatory networks
Source: Bioinformatics. 2015 May 14;31(18):3066–8. doi: 10.1093/bioinformatics/btv305 (PMC4565029; doi:10.1093/bioinformatics/btv305)
Supplement: Supplementary Data [file supp_btv305_CoRegNet_1_2_0_tar.gz › CoRegNet/inst/unitTests/test_coregnet.R]

test_discretizeExpressionData <- function() {
    ex=matrix(seq(-2,1.8,by=0.2),nrow=2,dimnames=list(paste("gene",1:2,sep=""),paste("sample",1:10,sep="")))
    checkEquals(as.vector(discretizeExpressionData(ex, threshold=1)), c(rep(-1,6),rep(0,9),rep(1,5)))
}

test_regulatorInfluence<- function()
{
    acts=apply(matrix(rep(letters[1:4],7),nrow=2),2,paste,collapse=" ")[1:13]
    reps=apply(matrix(rep(letters[5:8],7),nrow=2),2,paste,collapse=" ")[1:13]
    grn=data.frame("Target"= LETTERS[1:26] ,"coact"=c(acts,reps),"corep"= c(reps,acts),"R2"=runif(26),stringsAsFactors=FALSE)
    co=coregnet(grn)
    samples= paste("S",1:2,sep="")
    expression=matrix(c(1+(0.01*1:34),1+(0.01*34:1)),ncol=2)
    dimnames(expression) = list(c(grn$Target,names(regulators(co))),samples)
    
    #Minimum number of targets is adjusted because of the small size of the network
    TFA = regulatorInfluence(co,expression,minTarg=4)
    
    
    checkEqualsNumeric(c( regulatorInfluence(co,expression,minTarg=4)),
    c(-5.629165 ,-5.629165, -6.017831 ,-6.017831  ,5.629165 ,
    5.629165 , 6.017831 , 6.017831 , 5.629165 , 5.629165,
    6.017831 , 6.017831 ,-5.629165, -5.629165, -6.017831 ,-6.017831),
    tolerance = 0.1)
}

test_regulators <- function(){
    acts=apply(matrix(rep(letters[1:4],7),nrow=2),2,paste,collapse=" ")[1:13]
    reps=apply(matrix(rep(letters[5:8],7),nrow=2),2,paste,collapse=" ")[1:13]
    grn=data.frame("Target"= LETTERS[1:26] ,"coact"=c(acts,reps),"corep"= c(reps,acts),"R2"=runif(26),stringsAsFactors=FALSE)
    co=coregnet(grn)
    checkEquals(regulators(co),c("a"=14,"b"=14,"e"=14,"f"=14,"c"=12,"d"=12,"g"=12,"h"=12))
    checkEquals( regulators(co,target = "A"),c("a","b","e","f"))
    checkEquals( regulators(co,target = "a"),NA)
    
    checkEquals( activators(co,"A"),c("a","b"))
    checkEquals( activators(co,"A","coregulators"),"a b")
    
    checkEquals( repressors(co,"A"),c("e","f"))
    checkEquals( repressors(co,"A","coregulators"),"e f")
    
    checkEquals( targets(co),c("A","C","E","G","I","K","M","N","P","R","T","V","X","Z","B","D","F","H","J","L","O","Q","S","U","W","Y"))
    checkEquals( targets(co,"a"),c("A","C","E","G","I","K","M","N","P","R","T","V","X","Z"))
    checkEquals( targets(co,"a","reg"),c("A","C","E","G","I","K","M","N","P","R","T","V","X","Z"))
    checkEquals( targets(co,"a","act"),c("A","C","E","G","I","K","M"))
    checkEquals( targets(co,"a","rep"),c("N","P","R","T","V","X","Z"))
    checkEquals( targets(co,c("a","b"),"act"),c("A","C","E","G","I","K","M"))
    
}

test_coregulators <- function(){
    acts=apply(matrix(rep(letters[1:4],7),nrow=2),2,paste,collapse=" ")[1:13]
    reps=apply(matrix(rep(letters[5:8],7),nrow=2),2,paste,collapse=" ")[1:13]
    grn=data.frame("Target"= LETTERS[1:26] ,"coact"=c(acts,reps),"corep"= c(reps,acts),"R2"=runif(26),stringsAsFactors=FALSE)
    grn=coregnet(grn)
    co=coregulators(grn)
    checkEquals(co$Reg1,c("a","e","c","g"))
    checkEquals(co$Reg2,c("b","f","d","h"))
    checkEqualsNumeric(co$Support,c(0.2692308,0.2692308,0.2307692,0.2307692),tolerance = 0.001)
    checkEqualsNumeric(co$fisherTest,c(1.035443e-07,1.035443e-07,1.035443e-07,1.035443e-07),tolerance = 0.001)
    checkEqualsNumeric(co$adjustedPvalue,c(1.035443e-07,1.035443e-07,1.035443e-07,1.035443e-07),tolerance = 0.001)
}

test_addEvidences <- function(){
    acts=apply(matrix(rep(letters[1:4],4),nrow=2),2,paste,collapse=" ")
    reps=apply(matrix(rep(letters[5:8],4),nrow=2),2,paste,collapse=" ")
    grn=data.frame("Target"= LETTERS[1:16] ,"coact"=c(acts,reps),"corep"= c(reps,acts),"R2"=runif(16),stringsAsFactors=FALSE)
    co=coregnet(grn)
    evidence1=unique(data.frame(tf=rep(letters[1:8],times=6),target=rep(LETTERS[1:16],each=3),stringsAsFactors = FALSE))
    
    enrichco=addEvidences(co,evidence1)
    checkEqualsNumeric(as.numeric(unlist(enrichco@evidenceDescription[,2:8])),c(16, 8, 48, 16, 8,48,24))
    
    
    coregevidence1=unique(data.frame(tf1=rep(letters[1:8],times=4),tf2=rep(letters[1:8],each=4),stringsAsFactors = FALSE))
    enrichcoop=addCooperativeEvidences(co,coregevidence1)
    
    checkEqualsNumeric(as.numeric(unlist(enrichcoop@evidenceDescription[,2:8])),c(NA, 8, 22, NA, 8,22,4))
    
}

test_hLICORN <-function(){
    ex=matrix(seq(-3,3,length.out=140),ncol=20,dimnames=list(c(letters[1:2],LETTERS[1:5]),paste("sample",1:20,sep="")))
    ex[5:7,] =-0.6*ex[5:7,]
    dummyNet1=hLICORN(ex,TFlist =LETTERS[1:5] )@GRN
    checkEquals( dummyNet1$Target ,rep(c("a","b"),each=7))
    checkEquals( dummyNet1$coact ,rep(c("A","A","B","B","A B","A B",NA),2))
    #  checkEquals( dummyNet1$corep ,rep( NA,6))
    checkEqualsNumeric(dummyNet1$R2,rep(1,14),tolerance=1.0e-4)
    checkEqualsNumeric(dummyNet1$RMSE,rep(0,14),tolerance=1.0e-4)
    dummyNet2=hLICORN(ex,TFlist =LETTERS[1:5]  ,parallel = "no" )@GRN
    checkEquals(dummyNet1[,1:3],dummyNet2[,1:3])
}

test_refine <-function(){
    acts=apply(matrix(rep(letters[1:4],8),nrow=2),2,paste,collapse=" ")
    reps=apply(matrix(rep(letters[5:8],8),nrow=2),2,paste,collapse=" ")
    grn=data.frame("Target"= rep(LETTERS[1:16],each=2) ,"coact"=c(acts,reps),"corep"= c(reps,acts),"R2"= seq(0.5,0.9,length.out = 32),stringsAsFactors=FALSE)
    co=coregnet(grn)
    evidence1=unique(data.frame(tf=rep(letters[1:8],times=6),target=rep(LETTERS[1:16],each=3),stringsAsFactors = FALSE))
    coregevidence1=unique(data.frame(tf1=rep(letters[1:8],times=4),tf2=rep(letters[1:8],each=4),stringsAsFactors = FALSE))
    
    enrichco=addEvidences(co,evidence1)
    enrichcoop=addCooperativeEvidences(enrichco,coregevidence1)
    
    unsupervisedNet=refine(enrichcoop)
    checkEquals(unsupervisedNet@GRN$Target,LETTERS[1:16])
    checkEquals(unsupervisedNet@GRN$Target,LETTERS[1:16])
    checkEquals(unsupervisedNet@GRN$coact,c("a b","a b","c d","c d","a b","a b","c d","c d","e f","e f","g h","g h","e f","e f","g h","g h"))
    checkEquals(unsupervisedNet@GRN$corep,c("e f","e f","g h","g h","e f","e f","g h","g h","a b","a b","c d","c d","a b","a b","c d","c d" ))
}


test_masterRegulator <- function(){
    acts=apply(matrix(rep(letters[1:8],26),nrow=2),2,paste,collapse=" ")
    reps=apply(matrix(rep(letters[9:16],26),nrow=2),2,paste,collapse=" ")
    grn=data.frame("Target"= rep(LETTERS[1:26],4) ,"coact"=c(acts,reps),"corep"= c(reps,acts),"R2"=runif(16),stringsAsFactors=FALSE)
    co=coregnet(grn)
    
    x=rep(0.6776398,16)
    names(x)=letters[1:16]
    checkEqualsNumeric(masterRegulator(co,LETTERS[1:6]),x, tolerance=1.0e-3)
    
    
    exampleWeight = seq(-3,3,length.out = 26)
    names(exampleWeight) = LETTERS[1:26]
    x=rep(0.7623108,16)
    names(x)=letters[1:16]
    checkEqualsNumeric(masterRegulator(co,exampleWeight,"list"),x, tolerance=1.0e-3)
    
    examplePvalue =c( 10^-(2:9),seq(0,1,length.out = 20) )
    names(examplePvalue) = LETTERS[1:26]
    x=c(rep(0,8),rep(1.390255e-15,8))
    names(x)=letters[1:16]
    checkEqualsNumeric(masterRegulator(co,examplePvalue,"merg"),x,tolerance=1.0e-3)
    
    
}
