# Supplementary material for: CoRegNet: reconstruction and integrated analysis of co-regulatory networks
Source: Bioinformatics. 2015 May 14;31(18):3066–8. doi: 10.1093/bioinformatics/btv305 (PMC4565029; doi:10.1093/bioinformatics/btv305)
Supplement: Supplementary Data [file supp_btv305_CoRegNet_1_2_0_tar.gz › CoRegNet/inst/www/css/style.css]

body {
	font: 14pt Helvetica Neue, Helvetica, Arial, sans-serif;
	line-height: 1.5;
	overflow: hidden;
}

#cy {
	height: 350px;
	width: 100%;
    left: 10;
    top: 10;
    border: 1px solid #ddd;
	margin: 1em 0;
}

#plot{height:50%;}


html{overflow:scroll;
    overflow-y:auto;
}
