# Supplementary material for: CoRegNet: reconstruction and integrated analysis of co-regulatory networks
Source: Bioinformatics. 2015 May 14;31(18):3066–8. doi: 10.1093/bioinformatics/btv305 (PMC4565029; doi:10.1093/bioinformatics/btv305)
Supplement: Supplementary Data [file supp_btv305_CoRegNet_1_2_0_tar.gz › CoRegNet/inst/www/js/jquery-slick/css/dcslick.css]

.dc-slick {
width: 260px; /* Required to limit width of slick content */
background: #333; 
padding: 20px; 
font-family: Arial;
}
.dc-slick .dc-slick-content {
overflow: auto; /* Required for content that may exceed browser width/height */
color: #fff;
}
/* Positioning of slick content */
.dc-slick.top  {
top: 0;
}
.dc-slick.right  {
right: 0;
}
.dc-slick.bottom  {
bottom: 0;
}
.dc-slick.left  {
left: 0;
}
/* Positioning for tab and alignment */
.dc-slick .tab {
cursor: pointer; 
font-size: 12px; 
line-height: 12px; 
background: #333; 
padding: 10px; 
color: #fff; 
font-weight: bold;
}
.dc-slick, .dc-slick .tab {
border: 3px solid #ccc;
}
.dc-slick.right .tab, .dc-slick.left .tab {
top: 0;
}
.dc-slick.top .tab {
bottom: 3px; /* Set to same width as border */
}
.dc-slick.top, .dc-slick.top .tab {
border-top: none;
}
.dc-slick.right .tab {
left: 3px; /* Set to same width as border */
margin-top: -3px;
}
.dc-slick.right, .dc-slick.right .tab {
border-right: none;
}
.dc-slick.bottom .tab {
top: 3px;
}
.dc-slick.bottom, .dc-slick.bottom .tab {
border-bottom: none;
}
.dc-slick.left .tab {
right: 3px; /* Set to same width as border */
margin-top: -3px;
}
.dc-slick.left, .dc-slick.left .tab {
border-left: none;
}

.dc-slick.align-right .tab {
margin-right: -3px; /* Set to same width as border */
}
.dc-slick.align-left .tab {
margin-left: -3px; /* Set to same width as border */
}

.dc-slick-content p {margin-bottom: 1em; line-height: 1.5em;}
.dc-slick-content a {color: #fff;}
